# Supplementary material for: Active Sites of Mixed-Metal Core–Shell Oxygen Evolution Reaction Catalysts: FeO4 Sites on Ni Cores or NiN4 Sites in C Shells?
Source: ACS Omega. 2024 Jun 7;9(24):25748–55. doi: 10.1021/acsomega.3c09920 (PMC11190911; doi:10.1021/acsomega.3c09920)
Supplement: Supplementary file 2 — ao3c09920_si_002.zip [file ao3c09920_si_002.zip]

Archive with 9 entries (9 files):
- s3_Ni_SAC_OOH.xtl
- 2024515_SI1_cover_revision3_ao_2023_09920x_R2.docx
- c0_NiFeOx_clean.xtl
- c1_NiFeOx_OH.xtl
- c2_NiFeOx_O.xtl
- c3_NiFeOx_OOH.xtl
- s0_Ni_SAC_clean.xtl
- s1_Ni_SAC_OH.xtl
- s2_Ni_SAC_O.xtl
