# Supplementary material for: Active Sites of Mixed-Metal Core–Shell Oxygen Evolution Reaction Catalysts: FeO4 Sites on Ni Cores or NiN4 Sites in C Shells?
Source: ACS Omega. 2024 Jun 7;9(24):25748–55. doi: 10.1021/acsomega.3c09920 (PMC11190911; doi:10.1021/acsomega.3c09920)
Supplement: Supplementary file 2 — ao3c09920_si_002.zip [file ao3c09920_si_002.zip › s3_Ni_SAC_OOH.xtl]

TITLE s3_Ni_N4_C_OOH_on_Ni                      
CELL
 14.810500  14.810500  25.000000  90.000000  90.000000 120.000000
SYMMETRY NUMBER 1
SYMMETRY LABEL  P1
ATOMS
NAME         X           Y           Z
C            0.972463   0.027834   0.229981
C            0.028001   0.972220   0.229984
C            0.139103   0.027767   0.229988
C            0.194603   0.972182   0.229984
C            0.305759   0.027768   0.229983
C            0.361338   0.972184   0.229993
C            0.472446   0.027927   0.229985
C            0.528017   0.972111   0.230006
C            0.639109   0.027851   0.229985
C            0.694665   0.972278   0.229997
C            0.805858   0.027868   0.229988
C            0.861340   0.972289   0.229992
C            0.972396   0.194399   0.229991
C            0.027950   0.138875   0.229986
C            0.138974   0.194261   0.230007
C            0.194451   0.138784   0.230009
C            0.305396   0.194189   0.230027
C            0.361135   0.138709   0.229982
C            0.471961   0.194713   0.230015
C            0.527995   0.139244   0.229994
C            0.639054   0.194793   0.230023
C            0.694670   0.139116   0.229986
C            0.805788   0.194528   0.229987
C            0.861340   0.138854   0.229991
C            0.972445   0.361170   0.229983
C            0.027924   0.305493   0.229982
C            0.138872   0.360920   0.229982
C            0.194469   0.305260   0.230031
C            0.304971   0.360452   0.229909
C            0.360752   0.304852   0.229843
C            0.523710   0.306335   0.229923
C            0.636326   0.363516   0.229914
C            0.693910   0.306243   0.230347
C            0.805325   0.361135   0.230013
C            0.861172   0.305594   0.229977
C            0.972301   0.527823   0.229999
C            0.028052   0.472167   0.229994
C            0.139392   0.527903   0.229998
C            0.194926   0.471801   0.230015
C            0.307308   0.522737   0.229900
C            0.692112   0.475433   0.228336
C            0.805162   0.528022   0.229916
C            0.860884   0.472198   0.230005
C            0.972478   0.694492   0.229996
C            0.027990   0.638855   0.229990
C            0.139268   0.694536   0.229991
C            0.194894   0.638828   0.229960
C            0.306586   0.693467   0.229564
C            0.363697   0.635829   0.229819
C            0.475603   0.692049   0.228298
C            0.639751   0.695625   0.229402
C            0.695705   0.639553   0.229434
C            0.806030   0.694755   0.230007
C            0.861377   0.638938   0.229981
C            0.972491   0.861176   0.229992
C            0.028013   0.805627   0.229992
C            0.139099   0.861179   0.229987
C            0.194659   0.805539   0.229986
C            0.305704   0.860962   0.229995
C            0.361300   0.805175   0.229959
C            0.472292   0.860806   0.230008
C            0.528137   0.805082   0.229922
C            0.639159   0.861278   0.229977
C            0.694859   0.805846   0.230007
C            0.805975   0.861284   0.230021
C            0.861382   0.805802   0.230018
N            0.466831   0.358298   0.228327
N            0.533369   0.641660   0.226560
N            0.641712   0.533304   0.226595
N            0.358425   0.466602   0.228307
Ni           0.500225   0.499868   0.229825
O            0.495702   0.506260   0.308522
O            0.593240   0.596506   0.323298
H            0.575018   0.651810   0.321380
EOF
