# Supplementary material for: Active Sites of Mixed-Metal Core–Shell Oxygen Evolution Reaction Catalysts: FeO4 Sites on Ni Cores or NiN4 Sites in C Shells?
Source: ACS Omega. 2024 Jun 7;9(24):25748–55. doi: 10.1021/acsomega.3c09920 (PMC11190911; doi:10.1021/acsomega.3c09920)
Supplement: Supplementary file 2 — ao3c09920_si_002.zip [file ao3c09920_si_002.zip › c0_NiFeOx_clean.xtl]

TITLE c0_Ni(111)_NiFeOx_clean                              
CELL
  4.924900   4.924900  21.336943  90.000000  90.000000 120.000000
SYMMETRY NUMBER 1
SYMMETRY LABEL  P1
ATOMS
NAME         X           Y           Z
Ni           0.000000   0.000000   0.014245
Ni          -0.000000   1.000000   0.014245
Ni           1.000000   0.000000   0.014245
Ni           1.000000   1.000000   0.014245
Ni          -0.000000   0.500000   0.014245
Ni           1.000000   0.500000   0.014245
Ni           0.500000   0.500000   0.014245
Ni           0.500000   0.000000   0.014245
Ni           0.500000   1.000000   0.014245
Ni           0.666755   0.333633   0.108182
Ni           0.667772   0.832127   0.108184
Ni           0.167982   0.833490   0.110237
Ni           0.169290   0.334663   0.108184
Ni           0.334209   0.667756   0.204151
Ni           0.334735   0.164764   0.204142
Ni           0.835508   0.166937   0.200548
Ni           0.837810   0.668353   0.204114
Ni           0.167618   0.162899   0.335538
Ni           0.841433   0.502294   0.335546
Ni           0.502008   0.836684   0.335554
Ni          -0.164492   0.166937   0.200548
Ni           0.835508   1.166937   0.200548
Fe           0.503919   0.500647   0.429685
O            0.174553   0.503677   0.389154
O            0.500914   0.168462   0.389160
O            0.836097   0.830079   0.389168
O            0.503204   0.500519   0.271698
O            0.836822   0.167235   0.287312
O            0.170050   0.833711   0.276400
O            0.170050  -0.166289   0.276400
O            1.170050   0.833711   0.276400
O           -0.163903  -0.169921   0.389168
O           -0.163178   0.167235   0.287312
O            1.174553   0.503677   0.389154
O            0.836822   1.167235   0.287312
O            0.500914   1.168462   0.389160
EOF
