# Supplementary material for: Active Sites of Mixed-Metal Core–Shell Oxygen Evolution Reaction Catalysts: FeO4 Sites on Ni Cores or NiN4 Sites in C Shells?
Source: ACS Omega. 2024 Jun 7;9(24):25748–55. doi: 10.1021/acsomega.3c09920 (PMC11190911; doi:10.1021/acsomega.3c09920)
Supplement: Supplementary file 2 — ao3c09920_si_002.zip [file ao3c09920_si_002.zip › c1_NiFeOx_OH.xtl]

TITLE c1_Ni(111)_NiFeOx_OH                              
CELL
  4.924900   4.924900  21.336943  90.000000  90.000000 120.000000
SYMMETRY NUMBER 1
SYMMETRY LABEL  P1
ATOMS
NAME         X           Y           Z
Ni           0.000000   0.000000   0.014245
Ni          -0.000000   1.000000   0.014245
Ni           1.000000   0.000000   0.014245
Ni           1.000000   1.000000   0.014245
Ni          -0.000000   0.500000   0.014245
Ni           1.000000   0.500000   0.014245
Ni           0.500000   0.500000   0.014245
Ni           0.500000   0.000000   0.014245
Ni           0.500000   1.000000   0.014245
Ni           0.665724   0.333214   0.108210
Ni           0.666268   0.832808   0.108407
Ni           0.166142   0.833233   0.110187
Ni           0.166409   0.334074   0.108236
Ni           0.330391   0.668593   0.204067
Ni           0.331708   0.164514   0.203243
Ni           0.832544   0.166935   0.202040
Ni           0.836152   0.669116   0.203864
Ni           0.164035   0.161740   0.336494
Ni           0.834098   0.497583   0.336331
Ni           0.497407   0.831524   0.336577
Ni          -0.167456   0.166935   0.202040
Ni           0.832544   1.166935   0.202040
Fe           0.494858   0.497121   0.440200
O            0.181302   0.498366   0.387866
O            0.499539   0.180584   0.386972
O            0.817642   0.812633   0.386959
O            0.497548   0.496987   0.268740
O            0.522127   0.496406   0.524691
O            0.162940   0.827795   0.283318
O            0.831856   0.164488   0.289459
O            0.162940  -0.172205   0.283318
O            1.162940   0.827795   0.283318
O           -0.182358  -0.187367   0.386959
O           -0.168144   0.164488   0.289459
O            1.181302   0.498366   0.387866
O            0.499539   1.180584   0.386972
O            0.831856   1.164488   0.289459
H            0.369040   0.506322   0.551974
EOF
