# Supplementary material for: Active Sites of Mixed-Metal Core–Shell Oxygen Evolution Reaction Catalysts: FeO4 Sites on Ni Cores or NiN4 Sites in C Shells?
Source: ACS Omega. 2024 Jun 7;9(24):25748–55. doi: 10.1021/acsomega.3c09920 (PMC11190911; doi:10.1021/acsomega.3c09920)
Supplement: Supplementary file 2 — ao3c09920_si_002.zip [file ao3c09920_si_002.zip › c2_NiFeOx_O.xtl]

TITLE c2_Ni(111)_NiFeOx_O                              
CELL
  4.924900   4.924900  21.336943  90.000000  90.000000 120.000000
SYMMETRY NUMBER 1
SYMMETRY LABEL  P1
ATOMS
NAME         X           Y           Z
Ni           0.000000   0.000000   0.014245
Ni          -0.000000   1.000000   0.014245
Ni           1.000000   0.000000   0.014245
Ni           1.000000   1.000000   0.014245
Ni          -0.000000   0.500000   0.014245
Ni           1.000000   0.500000   0.014245
Ni           0.500000   0.500000   0.014245
Ni           0.500000   0.000000   0.014245
Ni           0.500000   1.000000   0.014245
Ni           0.663803   0.329334   0.108967
Ni           0.667322   0.832429   0.107511
Ni           0.166643   0.831905   0.109691
Ni           0.164975   0.328668   0.108561
Ni           0.331789   0.661839   0.200757
Ni           0.325539   0.149788   0.207730
Ni           0.830989   0.162941   0.203797
Ni           0.835368   0.664298   0.202025
Ni           0.157773   0.198275   0.339594
Ni           0.820661   0.531272   0.338432
Ni           0.491201   0.863657   0.338550
Ni          -0.169011   0.162941   0.203797
Ni           0.830989   1.162941   0.203797
Fe           0.491005   0.530746   0.444044
O            0.176001   0.533125   0.386964
O            0.476597   0.217505   0.391282
O            0.789036   0.843755   0.390568
O            0.506195   0.515661   0.264532
O            0.648079   0.531922   0.511193
O            0.170708   0.878885   0.290062
O            0.826724   0.187552   0.292443
O            0.170708  -0.121115   0.290062
O           -0.210964  -0.156245   0.390568
O           -0.173276   0.187552   0.292443
O            1.170708   0.878885   0.290062
O            1.176001   0.533125   0.386964
O            0.476597   1.217505   0.391282
O            0.826724   1.187552   0.292443

EOF
