# Supplementary material for: Active Sites of Mixed-Metal Core–Shell Oxygen Evolution Reaction Catalysts: FeO4 Sites on Ni Cores or NiN4 Sites in C Shells?
Source: ACS Omega. 2024 Jun 7;9(24):25748–55. doi: 10.1021/acsomega.3c09920 (PMC11190911; doi:10.1021/acsomega.3c09920)
Supplement: Supplementary file 2 — ao3c09920_si_002.zip [file ao3c09920_si_002.zip › c3_NiFeOx_OOH.xtl]

TITLE c3_Ni(111)_NiFeOx_OOH                              
CELL
  4.924900   4.924900  21.336943  90.000000  90.000000 120.000000
SYMMETRY NUMBER 1
SYMMETRY LABEL  P1
ATOMS
NAME         X           Y           Z
Ni           0.000000   0.000000   0.014245
Ni          -0.000000   1.000000   0.014245
Ni           1.000000   0.000000   0.014245
Ni           1.000000   1.000000   0.014245
Ni          -0.000000   0.500000   0.014245
Ni           1.000000   0.500000   0.014245
Ni           0.500000   0.500000   0.014245
Ni           0.500000   0.000000   0.014245
Ni           0.500000   1.000000   0.014245
Ni           0.667071   0.333059   0.108389
Ni           0.668514   0.833497   0.108022
Ni           0.168168   0.833738   0.110170
Ni           0.168428   0.333724   0.108360
Ni           0.333864   0.667658   0.203034
Ni           0.333299   0.162141   0.204633
Ni           0.835348   0.167061   0.202069
Ni           0.838154   0.668690   0.203354
Ni           0.168082   0.172635   0.336444
Ni           0.838269   0.510361   0.336757
Ni           0.503384   0.844454   0.336231
Ni          -0.164652   0.167061   0.202069
Ni           0.835348   1.167061   0.202069
Fe           0.505727   0.508713   0.440893
O            0.188699   0.510634   0.386124
O            0.497457   0.188622   0.387858
O            0.817926   0.827502   0.388075
O            0.505516   0.507351   0.268631
O            0.559347   0.502740   0.527282
O            0.174044   0.846679   0.283624
O            0.837146   0.173954   0.289557
O            0.233481   0.438375   0.535106
O            0.174044  -0.153321   0.283624
O            1.174044   0.846679   0.283624
O           -0.182074  -0.172498   0.388075
O           -0.162854   0.173954   0.289557
O            1.188699   0.510634   0.386124
O            0.497457   1.188622   0.387858
O            0.837146   1.173954   0.289557
H            0.124492   0.217405   0.548357
EOF
