# Supplementary material for: Active Sites of Mixed-Metal Core–Shell Oxygen Evolution Reaction Catalysts: FeO4 Sites on Ni Cores or NiN4 Sites in C Shells?
Source: ACS Omega. 2024 Jun 7;9(24):25748–55. doi: 10.1021/acsomega.3c09920 (PMC11190911; doi:10.1021/acsomega.3c09920)
Supplement: Supplementary file 2 — ao3c09920_si_002.zip [file ao3c09920_si_002.zip › s0_Ni_SAC_clean.xtl]

TITLE s0_Ni_N4_C_clean                      
CELL
 14.810500  14.810500  25.000000  90.000000  90.000000 120.000000
SYMMETRY NUMBER 1
SYMMETRY LABEL  P1
ATOMS
NAME         X           Y           Z
C            0.972384   0.027905   0.229895
C            0.027905   0.972384   0.229895
C            0.139076   0.027884   0.229895
C            0.194523   0.972359   0.229895
C            0.305696   0.027921   0.229895
C            0.361257   0.972377   0.229894
C            0.472326   0.027961   0.229897
C            0.527916   0.972204   0.229893
C            0.639028   0.027889   0.229893
C            0.694586   0.972338   0.229895
C            0.805775   0.027922   0.229896
C            0.861218   0.972391   0.229895
C            0.972359   0.194523   0.229895
C            0.027884   0.139076   0.229895
C            0.138914   0.194309   0.229899
C            0.194309   0.138914   0.229899
C            0.305505   0.194617   0.229911
C            0.361098   0.138921   0.229900
C            0.472080   0.194811   0.229911
C            0.527953   0.139272   0.229909
C            0.639038   0.194681   0.229905
C            0.694584   0.139105   0.229897
C            0.805719   0.194574   0.229895
C            0.861275   0.139004   0.229894
C            0.972377   0.361257   0.229894
C            0.027921   0.305696   0.229895
C            0.138921   0.361098   0.229900
C            0.194617   0.305505   0.229911
C            0.305263   0.361376   0.229903
C            0.361377   0.305263   0.229903
C            0.526322   0.306919   0.229758
C            0.638248   0.361913   0.229922
C            0.694351   0.305900   0.229912
C            0.805489   0.361194   0.229898
C            0.861171   0.305706   0.229895
C            0.972204   0.527916   0.229893
C            0.027961   0.472326   0.229897
C            0.139272   0.527953   0.229909
C            0.194811   0.472080   0.229911
C            0.306919   0.526322   0.229758
C            0.693256   0.474300   0.229934
C            0.805268   0.528050   0.229927
C            0.860892   0.472227   0.229898
C            0.972338   0.694586   0.229895
C            0.027889   0.639028   0.229893
C            0.139105   0.694584   0.229897
C            0.194681   0.639038   0.229905
C            0.305900   0.694351   0.229912
C            0.361913   0.638248   0.229922
C            0.474300   0.693256   0.229934
C            0.638912   0.694928   0.229914
C            0.694928   0.638912   0.229914
C            0.805588   0.694676   0.229905
C            0.861290   0.639126   0.229900
C            0.972391   0.861218   0.229895
C            0.027922   0.805775   0.229896
C            0.139004   0.861275   0.229894
C            0.194574   0.805719   0.229895
C            0.305706   0.861171   0.229895
C            0.361194   0.805489   0.229898
C            0.472227   0.860892   0.229898
C            0.528050   0.805268   0.229927
C            0.639126   0.861290   0.229900
C            0.694676   0.805589   0.229905
C            0.805900   0.861296   0.229903
C            0.861296   0.805900   0.229903
N            0.470082   0.360027   0.229493
N            0.531025   0.640620   0.229950
N            0.640620   0.531025   0.229950
N            0.360027   0.470082   0.229493
Ni           0.500288   0.500288   0.228717
EOF
