# Supplementary material for: Active Sites of Mixed-Metal Core–Shell Oxygen Evolution Reaction Catalysts: FeO4 Sites on Ni Cores or NiN4 Sites in C Shells?
Source: ACS Omega. 2024 Jun 7;9(24):25748–55. doi: 10.1021/acsomega.3c09920 (PMC11190911; doi:10.1021/acsomega.3c09920)
Supplement: Supplementary file 2 — ao3c09920_si_002.zip [file ao3c09920_si_002.zip › s1_Ni_SAC_OH.xtl]

TITLE s1_Ni_N4_C_OH_on_Ni                      
CELL
 14.810500  14.810500  25.000000  90.000000  90.000000 120.000000
SYMMETRY NUMBER 1
SYMMETRY LABEL  P1
ATOMS
NAME         X           Y           Z
C            0.972374   0.027858   0.229993
C            0.027858   0.972374   0.229993
C            0.138974   0.027860   0.230015
C            0.194504   0.972264   0.229994
C            0.305488   0.027628   0.230019
C            0.361185   0.972229   0.229995
C            0.472308   0.027859   0.230022
C            0.527838   0.972290   0.229990
C            0.638950   0.027905   0.229991
C            0.694621   0.972458   0.230000
C            0.805664   0.027874   0.229989
C            0.861219   0.972321   0.229991
C            0.972264   0.194504   0.229994
C            0.027860   0.138974   0.230015
C            0.138727   0.194199   0.230032
C            0.194199   0.138727   0.230032
C            0.305266   0.194154   0.229899
C            0.361001   0.138738   0.230001
C            0.471989   0.194192   0.229899
C            0.527892   0.139024   0.230034
C            0.638843   0.194582   0.229988
C            0.694481   0.139068   0.229989
C            0.805671   0.194526   0.229989
C            0.861179   0.139008   0.229985
C            0.972229   0.361185   0.229995
C            0.027628   0.305488   0.230019
C            0.138738   0.361001   0.230001
C            0.194154   0.305266   0.229899
C            0.304501   0.361985   0.227023
C            0.361985   0.304501   0.227023
C            0.525226   0.305172   0.227754
C            0.638259   0.362280   0.229696
C            0.694251   0.305977   0.230008
C            0.805539   0.361244   0.230011
C            0.861104   0.305681   0.229995
C            0.972290   0.527838   0.229990
C            0.027859   0.472308   0.230022
C            0.139024   0.527892   0.230034
C            0.194192   0.471989   0.229899
C            0.305172   0.525226   0.227754
C            0.695767   0.476904   0.229588
C            0.806035   0.528170   0.229979
C            0.861117   0.472157   0.229980
C            0.972458   0.694621   0.230000
C            0.027905   0.638950   0.229991
C            0.139068   0.694481   0.229989
C            0.194582   0.638843   0.229988
C            0.305977   0.694251   0.230008
C            0.362280   0.638259   0.229696
C            0.476904   0.695766   0.229588
C            0.639486   0.696120   0.229494
C            0.696120   0.639486   0.229494
C            0.806195   0.694957   0.229974
C            0.861404   0.639152   0.230003
C            0.972321   0.861219   0.229991
C            0.027874   0.805664   0.229989
C            0.139008   0.861179   0.229985
C            0.194526   0.805671   0.229989
C            0.305681   0.861104   0.229995
C            0.361244   0.805539   0.230011
C            0.472157   0.861117   0.229980
C            0.528170   0.806035   0.229979
C            0.639153   0.861404   0.230003
C            0.694957   0.806195   0.229974
C            0.805918   0.861404   0.229995
C            0.861404   0.805918   0.229995
N            0.468067   0.354877   0.224639
N            0.534953   0.646503   0.229664
N            0.646503   0.534953   0.229664
N            0.354877   0.468067   0.224639
Ni           0.498771   0.498771   0.233940
O            0.470905   0.470905   0.308026
H            0.533240   0.533240   0.321122
EOF
