# Supplementary material for: Active Sites of Mixed-Metal Core–Shell Oxygen Evolution Reaction Catalysts: FeO4 Sites on Ni Cores or NiN4 Sites in C Shells?
Source: ACS Omega. 2024 Jun 7;9(24):25748–55. doi: 10.1021/acsomega.3c09920 (PMC11190911; doi:10.1021/acsomega.3c09920)
Supplement: Supplementary file 2 — ao3c09920_si_002.zip [file ao3c09920_si_002.zip › s2_Ni_SAC_O.xtl]

TITLE s2_Ni_N4_C_O_on_Ni                        
CELL
 14.810500  14.810500  25.000000  90.000000  90.000000 120.000000
SYMMETRY NUMBER 1
SYMMETRY LABEL  P1
ATOMS
NAME         X           Y           Z
C            0.972420   0.027963   0.229917
C            0.027963   0.972420   0.229917
C            0.139093   0.027913   0.229923
C            0.194572   0.972392   0.229917
C            0.305721   0.027897   0.229919
C            0.361309   0.972372   0.229924
C            0.472354   0.028020   0.229924
C            0.527968   0.972220   0.229925
C            0.639061   0.027968   0.229925
C            0.694643   0.972459   0.229924
C            0.805820   0.027983   0.229922
C            0.861293   0.972460   0.229925
C            0.972392   0.194572   0.229917
C            0.027913   0.139093   0.229923
C            0.138948   0.194378   0.229928
C            0.194378   0.138948   0.229928
C            0.305348   0.194348   0.229919
C            0.361080   0.138842   0.229920
C            0.471912   0.194898   0.229948
C            0.527972   0.139383   0.229936
C            0.638929   0.194880   0.229892
C            0.694629   0.139260   0.229926
C            0.805737   0.194641   0.229918
C            0.861314   0.139059   0.229917
C            0.972372   0.361309   0.229924
C            0.027897   0.305721   0.229919
C            0.138842   0.361080   0.229920
C            0.194348   0.305348   0.229919
C            0.304844   0.360543   0.229703
C            0.360543   0.304844   0.229703
C            0.522993   0.307350   0.229878
C            0.636242   0.364104   0.229898
C            0.693572   0.306585   0.229486
C            0.805259   0.361268   0.229896
C            0.861106   0.305745   0.229919
C            0.972220   0.527968   0.229925
C            0.028020   0.472354   0.229924
C            0.139383   0.527972   0.229936
C            0.194898   0.471912   0.229948
C            0.307350   0.522993   0.229878
C            0.692963   0.477229   0.229884
C            0.805236   0.528220   0.229948
C            0.860852   0.472266   0.229930
C            0.972459   0.694643   0.229924
C            0.027968   0.639061   0.229925
C            0.139260   0.694629   0.229926
C            0.194880   0.638929   0.229892
C            0.306585   0.693572   0.229486
C            0.364104   0.636242   0.229898
C            0.477229   0.692963   0.229884
C            0.639717   0.695562   0.229537
C            0.695562   0.639717   0.229537
C            0.805953   0.694826   0.229912
C            0.861410   0.639174   0.229925
C            0.972460   0.861293   0.229925
C            0.027983   0.805820   0.229922
C            0.139059   0.861314   0.229917
C            0.194641   0.805737   0.229918
C            0.305745   0.861106   0.229919
C            0.361268   0.805259   0.229896
C            0.472266   0.860852   0.229930
C            0.528220   0.805235   0.229948
C            0.639174   0.861410   0.229925
C            0.694826   0.805953   0.229912
C            0.805935   0.861356   0.229939
C            0.861356   0.805935   0.229939
C            0.861293  -0.027540   0.229925
C            1.027963  -0.027580   0.229917
C            1.027913   0.139093   0.229923
C           -0.027540   0.861293   0.229925
C           -0.027580   1.027963   0.229917
C            0.139093   1.027913   0.229923
C            0.027963  -0.027580   0.229917
C            0.194572  -0.027608   0.229917
C            0.305721   1.027897   0.229919
C            0.361309  -0.027628   0.229924
C            0.472354   1.028020   0.229924
C            0.527968  -0.027780   0.229925
C            0.639061   1.027968   0.229925
C            0.694643  -0.027541   0.229924
C            0.805820   1.027983   0.229922
C            0.972420   1.027963   0.229917
C            1.027897   0.305721   0.229919
C           -0.027580   0.027963   0.229917
C           -0.027608   0.194572   0.229917
C            1.028020   0.472354   0.229924
C           -0.027628   0.361309   0.229924
C            1.027968   0.639061   0.229925
C           -0.027780   0.527968   0.229925
C            1.027983   0.805820   0.229922
C           -0.027541   0.694643   0.229924
C            1.027963   0.972420   0.229917
N            0.466707   0.358459   0.228406
N            0.533433   0.641683   0.228401
N            0.641683   0.533433   0.228401
N            0.358459   0.466707   0.228406
Ni           0.500181   0.500181   0.236380
O            0.500029   0.500029   0.316995
EOF
